# Supplementary material for: Phytochemical Analysis of Plant Nanophyton iliense U.P. Pratov from Kazakhstan Using LC-MS
Source: Molecules. 2026 Mar 10;31(6):918. doi: 10.3390/molecules31060918 (PMC13029167; doi:10.3390/molecules31060918)
Supplement: Supplementary file 1 [file molecules-31-00918-s001.zip]

Archive with 1 entries (1 files):
- molecules-4133965-supplementary.pdf
